# Supplementary material for: Neutrophil-mediated fibroblast-tumor cell il-6/stat-3 signaling underlies the association between neutrophil-to-lymphocyte ratio dynamics and chemotherapy response in localized pancreatic cancer: A hybrid clinical-preclinical study
Source: eLife. 2022 Sep 15;11:e78921. doi: 10.7554/eLife.78921 (PMC9512403; doi:10.7554/eLife.78921)
Supplement: Source data 1. [file elife-78921-data1.zip]

Archive with 5 entries (5 files):
- NLR chemotherapy PDAC_Source Data/Figure 1-Appendix 2 Table 1&3-SOURCE DATA.xlsx
- NLR chemotherapy PDAC_Source Data/Figure 5-source data 1.pptx
- NLR chemotherapy PDAC_Source Data/Figure 5-subfigure E-Bactin source data.jpg
- NLR chemotherapy PDAC_Source Data/Figure 5-subfigure E-pSTAT3 source data.jpg
- NLR chemotherapy PDAC_Source Data/Figure 5-subfigure E-tSTAT3 source data.jpg
